# Supplementary material for: Targeting lysyl oxidase like 2 attenuates OVA-induced airway remodeling partly via the AKT signaling pathway
Source: Respir Res. 2024 Jun 1;25:230. doi: 10.1186/s12931-024-02811-4 (PMC11144323; doi:10.1186/s12931-024-02811-4)
Supplement: Supplementary file 1 — Additional file 1: Table. S1. List of extracellular matrix genes. Table. S2. The clinical characteristics of subjects that donated the bronchial epithelial specimens. Table. S3. Primers for qRT-PCR. Table. S4. Characteristics of subjects in serum ELISA study. Fig. S1. Identification and confirmation of DEGs. (A, B) Volcano plots of DEGs in two datasets (GSE179156 and GSE40374). Up-regulated DEGs are highlighted in red, and down-regulated DEGs are highlighted in blue. (C) Venn diagram indicating the intersection of ECM-related genes and DEGs in the above two datasets. (D)The interaction network of 44 overlapping genes based on STING database. (E) The Identification of key genes using five algorithms (MCC, MNC, EPC, DMNC and Degree) in Cytoscape software. (F) LOXL2 protein expression levels of normal tissues from Human Protein Atlas database. (G) Heat map of LOXL2 differentially expressed across different cell types determined by the Human Protein Atlas database. (H, I) Differential expression analysis of LOXL2 in GSE179156 and GSE40374 (Student’s t test or Mann-Whitney test were used). *P < 0.05, **P < 0.01 versus the control group. Fig. S2. Validation of LOXL2 knockdown in vivo. (A) Lentivirus-packed shLOXL2 significantly reduced the protein level of LOXL2 in mouse lung tissue. (B, C) The IF staining of lung tissue sections suggested that after treatment with LV2-shLOXL2, the LOXL2 in airway epithelium of OVA-induced models was inhibited. Scale bar, 50µm. Data are shown as the means±SD of three independent experiments. *P < 0.05, **P < 0.01 versus the corresponding group. [file 12931_2024_2811_MOESM1_ESM.zip › Additional file 1 Table S1. List of extracellular matrix genes.xls]

## Sheet: Sheet1
Additional file 1: Table S1. List of extracellular matrix genes
gene name
BDNF
BGLAP
BGN
S100A1
S100A10
S100A11
S100A12
S100A13
S100A2
S100A3
S100A4
S100A5
S100A6
S100A7
S100A8
S100A9
S100B
S100P
SERPINB3
SERPINB4
CLEC11A
CCL1
CCL11
CCL13
CCL14
CCL15
CCL16
CCL17
CCL18
CCL19
CCL2
CCL20
CCL21
CCL22
CCL23
CCL24
CCL25
CCL26
CCL27
CCL3
CCL4
CCL5
CCL7
CCL8
CXCL10
CXCL11
CXCL13
CXCL14
CXCL5
CXCL6
XCL1
XCL2
CX3CL1
SDC1
SDC2
SDC3
SDC4
BMP1
CXCL12
BMP15
BMP2
BMP3
BMP4
BMP5
SEMA3A
SEMA3B
SEMA3C
SEMA3D
SEMA3E
SEMA3F
SEMA4A
BMP6
SEMA4B
SEMA4C
SEMA4D
SEMA4F
SEMA4G
SEMA5A
SEMA5B
SEMA6A
SEMA6B
BMP7
SEMA6C
SEMA7A
BMP8B
SFRP1
SFRP2
SFRP4
SFRP5
SFTPA1
SFTPA2
SFTPB
SFTPC
SFTPD
SHH
SLIT1
SLIT2
SLIT3
SLPI
BTC
SPAM1
SPARC
SPARCL1
SPOCK1
SPON1
SPON2
SPP1
SRPX
ST14
IL24
SERPINA7
TDGF1
TECTA
TECTB
TGFA
TGFB1
TGFB2
TGFB3
TGFBI
TGM1
TGM2
TGM3
TGM4
TGM5
THBS1
THBS2
THBS3
THBS4
TCHH
THPO
TIMP1
TIMP2
TIMP3
TIMP4
TLL1
TLL2
CLEC3B
TNF
TNFAIP6
TNFSF10
TNFSF11
TNFSF12
TNFSF13
TNFSF13B
TNFSF14
TNFSF15
TNFSF18
TNFSF4
FASLG
TNFSF8
TNFSF9
TNR
TNXB
TPO
SERPING1
CRNN
EGLN1
C1QA
C1QB
C1QC
USH2A
TSPEAR
VEGFA
VEGFB
VEGFC
VIT
VTN
VWF
CCN4
CCN5
CCN6
WNT1
WNT10B
WNT11
WNT9A
WNT9B
WNT2
WNT2B
WNT3
WNT4
WNT5A
WNT6
WNT7A
WNT7B
WNT8A
WNT8B
ZP1
ZP2
ZP3
ADAMTS10
ADAMTS9
CLEC4A
CLEC4C
CST9
MEPE
NID2
SCUBE1
CLEC4M
SPOCK2
SPOCK3
ADIPOQ
SCUBE3
NTN4
ADAMTS13
BRINP2
IL25
WNT10A
LOXL3
SERPINB7
VWA7
EGFL8
SERPINB12
SERPINB11
MMP25
MMP26
MMP27
NTNG2
C1QTNF1
C1QTNF2
C1QTNF3
C1QTNF7
C1QTNF6
C1QTNF5
C1QTNF4
CLEC2D
MMP21
S100G
MUC19
MMP28
ELSPBP1
CLEC4D
CLEC4E
CLEC6A
CLEC7A
TINAG
ADAMTS12
PAPPA2
CRELD1
ADAMTSL2
ADAMTSL1
ADAMTSL3
EGLN2
EGLN3
COL20A1
COL5A3
HHIP
ASPN
ADAMTS14
IL22
MUC15
PXDN
ZFP91
SERPINA6
CBLN1
CBLN2
LGALS13
SERPINH1
ADAM33
ADAM32
IL23A
IL1F10
IL36RN
IL36A
IL37
IL36B
MUC16
IL36G
ZP4
LGALS12
CELA3A
CELA3B
CSTL1
CST11
WNT3A
SVEP1
SERPINA9
SERPINA10
SERPINA3
COLEC12
ANGPTL4
EMCN
EMILIN3
RSPO4
ISM1
CBLN4
CST9L
TGM6
WNT5B
WNT16
ADAMDEC1
ADAMTS15
IL17F
CD209
SEMA6D
MUC17
CLEC10A
POSTN
COL21A1
ADAMTS16
ADAMTS17
ADAMTS18
ADAMTS19
IL26
LOXL4
CRLF3
ADAMTS20
COLEC11
ABI3BP
OPRPN
HAPLN2
CLCF1
EPGN
KCP
NGLY1
CCL28
EMID1
COL26A1
WIF1
IFNE
CRISPLD1
ITLN1
CFC1
SERPINA12
IMPG2
HPSE2
SFTA2
SFTA3
COL25A1
LGI2
LGI3
LGI4
FBN3
ADAM10
CTHRC1
ADAM11
S100A14
ADAM12
CHAD
TINAGL1
FRAS1
SERPINA11
HMCN1
PAPLN
ADAM15
P3H1
P3H2
P3H3
C1QL3
CHRD
ADAM17
ADAM18
FGFBP1
ADAM19
ANGPTL5
ADAMTSL4
ADAM2
CILP
CLEC14A
EMILIN1
EMILIN2
MMRN2
ADAM20
ADAM21
GREM1
IGFBPL1
ADAM22
CLC
CBLN3
ADAM23
SMOC1
SMOC2
SULF1
SULF2
S100A16
CLEC3A
CLEC2B
CLEC5A
EGFL7
ITLN2
ADAM28
ADAM29
ADAM30
COL24A1
HRNR
RSPO3
BMP10
PLXDC1
PLXDC2
FNDC1
HMCN2
ADAM7
HAPLN3
ITIH5
ADAM8
EYS
ADAM9
BMP8A
S100A7L2
S100A7A
MUC21
RSPO1
CD109
CNTF
ADAMTS1
IFNK
ADAMTS2
COCH
COL10A1
COL11A1
COL11A2
COL12A1
VWDE
ADAMTS3
COL13A1
COL14A1
COL15A1
COL16A1
COL17A1
COL18A1
COL19A1
CLEC2L
COL1A1
COL1A2
SSPOP
ADAMTS4
COL2A1
COL3A1
COL4A1
COL4A2
COL4A3
COL4A4
COL4A5
COL4A6
COL5A1
ADAMTS5
COL5A2
COL6A1
COL6A2
COL6A3
COL7A1
FAM20C
COL8A1
COL8A2
COL9A1
COL9A2
COL9A3
ADAMTS6
COLEC10
COLQ
COMP
ADAMTS7
BRINP3
ADAMTS8
COL28A1
TNN
REG4
COL27A1
COL22A1
COL23A1
FAM20A
FAM20B
HMSD
BCAN
CPN2
ANGPTL6
PODN
ISM2
CPAMD8
MUC20
NTNG1
ANXA8L1
A2ML1
FREM1
FGFBP3
CRHBP
CRIM1
CRLF1
HAPLN1
INHBE
CCL4L2
ANGPTL7
BMPER
CHRDL2
C1QL2
C1QL1
CLEC2A
CILP2
CSF1
CSF2
CLEC1A
CLEC1B
CSF3
CSH1
CSH2
CSHL1
PARM1
PAMR1
CLEC4G
CELA2A
VCAN
NCAN
CSPG4
CSPG5
SNED1
VWA2
CST1
CST2
CST3
CST4
CST5
SERPINE3
CST6
CST7
CST8
CSTA
CSTB
LGALS9B
PIK3IP1
HCFC2
CTF1
CCN2
LGALSL
VWA5B2
CHADL
FREM3
NTN5
CRISPLD2
CTSB
CTSC
FNDC8
CTSD
CTSE
CTSF
CTSG
CTSH
CLEC4F
CTSK
CTSL
INTS14
CTSV
FREM2
CTSO
CTSS
CTSW
KAZALD1
CTSZ
OGFOD1
OGFOD2
THSD4
NDNF
PODNL1
PXDNL
IGSF10
VWCE
VWA5B1
CCN1
KY
FNDC7
COL6A5
CLEC9A
FBLN7
RPTN
EGFLAM
HTRA4
ZPLD1
COL6A6
DCN
VWA3A
CDCP2
INTS6L
NPNT
C17orf58
ADAMTSL5
CRELD2
VWA3B
IL34
CLEC18C
RSPO2
DHH
C1QTNF9
TSKU
P4HTM
ITIH6
DMBT1
DMP1
ELFN2
CCBE1
FGFBP2
LRG1
GLDN
REG3G
MEGF10
MEGF11
MFAP5
CHRDL1
NRG4
OIT3
CELA2B
LGALS14
DPT
P4HA3
GDF15
VWC2
AEBP1
SBSPON
S100Z
CLEC18A
SEMA3G
HTRA3
SCUBE2
EPYC
DSPP
CCL3L3
MUCL1
HBEGF
PDGFD
SRPX2
TGM7
VWA1
WFIKKN1
WFIKKN2
LEFTY2
EBI3
HAPLN4
C1QTNF8
C1QL4
ECM1
ECM2
EDA
ASTL
CLEC12A
EDIL3
TCHHL1
ACAN
CLEC12B
EFEMP1
EFEMP2
EGF
MEGF6
MEGF8
MEGF9
EGFL6
AGRN
CELA1
ELANE
SERPINB1
ELFN1
ELN
FLG2
AGT
INS-IGF2
CLEC18B
LGALS9C
BSPH1
CFC1B
OTOL1
C1QTNF9B
EPO
EREG
CLEC17A
CLEC19A
ESM1
F10
F12
F13A1
F13B
F2
F7
F9
FBLN1
FBLN2
FBLN5
FBN1
FBN2
FCN1
FCN2
FCN3
FGA
FGB
FGF1
FGF10
FGF11
FGF12
FGF13
FGF14
FGF16
FGF17
FGF18
FGF19
FGF2
FGF20
FGF21
FGF22
FGF23
FGF3
FGF4
FGF5
FGF6
FGF7
FGF8
FGF9
FGG
FGL1
FGL2
VEGFD
VWC2L
FLG
FLT3LG
FMOD
FN1
FRZB
FST
FSTL1
FSTL3
MUC22
LGALS16
GAS6
GDF1
GDF10
GDF11
GDF2
GDF3
GDF5
GDF6
GDF7
MSTN
GDF9
GDNF
GH1
GH2
GPC1
GPC2
GPC3
GPC4
GPC5
GPC6
AMBN
AMBP
GRIFIN
CXCL1
CXCL2
CXCL3
AMELX
AMELY
AMH
HABP2
SERPIND1
HCFC1
ANGPT1
ANGPT2
ANGPT4
ANGPTL1
HGF
HGFAC
ANGPTL2
ANGPTL3
HPSE
HPX
HRG
HSPG2
TNC
HYAL1
HYAL2
HYAL3
HYAL4
ANXA1
ANXA10
IBSP
ANXA11
ANXA13
ANXA2
ANXA3
IFNA1
IFNA10
IFNA13
ANXA4
IFNA14
IFNA16
IFNA17
IFNA2
IFNA21
IFNA4
IFNA5
IFNA6
IFNA7
IFNA8
ANXA5
IFNB1
IFNG
ANXA6
IFNW1
ANXA7
ANXA8
IGF1
IGF2
IGFALS
IGFBP1
ANXA9
IGFBP2
IGFBP3
IGFBP4
IGFBP5
IGFBP6
IGFBP7
IHH
IL10
IL11
IL12A
IL12B
IL13
IL15
IL16
IL17A
IL17B
IL17C
IL17D
IL18
IL19
IL1A
IL1B
IL1RN
IL2
IL20
IL3
IL4
IL5
IL6
IL7
CXCL8
IL9
IMPG1
INHA
INHBA
INHBB
INHBC
INS
INSL3
INSL5
INSL6
ITIH1
ITIH2
ITIH3
ITIH4
ANOS1
KERA
KITLG
KNG1
LAMA1
LAMA2
LAMA3
LAMA4
LAMA5
LAMB1
LAMB2
LAMB3
LAMB4
LAMC1
LAMC2
LAMC3
AREG
LEFTY1
LEP
LGALS1
LGALS2
LGALS3
LGALS4
LGALS7
LGALS8
LGALS9
LGI1
LIF
LMAN1
LMAN1L
VWA5A
LOX
LOXL1
LOXL2
LPA
LTA
LTB
LTBP1
LTBP2
LTBP3
LTBP4
LUM
MASP1
MASP2
MATN1
MATN2
MATN3
MATN4
MBL2
MDK
A2M
MEP1A
MEP1B
MFAP1
MFAP2
MFAP3
MFAP4
MFGE8
MGP
CXCL9
MMP1
MMP10
MMP11
MMP12
MMP13
MMP14
MMP15
MMP16
MMP17
MMP19
MMP2
MMP20
MMP23B
MMP24
MMP3
MMP7
MMP8
MMP9
MMRN1
ARTN
MST1
MST1L
MUC1
MUC12
MUC13
MUC2
MUC3A
MUC4
MUC5AC
MUC5B
MUC6
MUC7
MXRA5
SERPINC1
NELL1
NELL2
NGF
NID1
NODAL
CCN3
NRG1
NRG2
NRG3
NRTN
NTF3
NTF4
NTN1
NTN3
NYX
OGN
OMD
OPTC
OSM
OTOG
OVGP1
P4HA1
P4HA2
PCSK6
SERPINE1
SERPINB2
REG3A
PAPPA
SERPINA5
PCOLCE
PCOLCE2
PCSK5
PDGFA
PDGFB
PDGFC
SERPINF1
PF4
PF4V1
PGF
SERPINA1
SERPINB10
SERPINI1
SERPINB13
SERPINI2
PI3
SERPINA4
SERPINB5
SERPINB6
SERPINE2
SERPINB8
SERPINB9
SERPINA2
PLAT
PLAU
PLG
SERPINF2
PLOD1
PLOD2
PLOD3
PLXNA1
PLXNA2
PLXNA3
PLXNA4
PLXNB1
PLXNB2
PLXNB3
PLXNC1
PLXND1
POMZP3
PPBP
CTSA
PRELP
SRGN
PRG2
PRG3
PRG4
PRL
PRSS1
HTRA1
PRSS12
PRSS2
PRSS3
TMPRSS15
PSPN
PTN
PZP
REG1A
REG1B
RELN
